# Supplementary material for: Enhanced amygdala–anterior cingulate white matter structural connectivity in Sahaja Yoga Meditators
Source: PLoS One. 2024 Mar 28;19(3):e0301283. doi: 10.1371/journal.pone.0301283 (PMC10977753; doi:10.1371/journal.pone.0301283)
Supplement: S2 File — (XLSX) [file pone.0301283.s002.xlsx]

## Sheet: DataCleanExcel
Grupo	ID	Age	ACC_L-InsAnt_L	ACC_L-Amyg_L	ACC_L-ACC_R	ACC_L-InsAnt_R	ACC_L-Amyg_R	InsAnt_L-ACC_L	InsAnt_L-Amyg_L	InsAnt_L-ACC_R	InsAnt_L-InsAnt_R	InsAnt_L-Amyg_R	Amyg_L-ACC_L	Amyg_L-InsAnt_L	Amyg_L-ACC_R	Amyg_L-InsAnt_R	Amyg_L-Amyg_R	ACC_R-ACC_L	ACC_R-InsAnt_L	ACC_R-Amyg_L	ACC_R-InsAnt_R	ACC_R-Amyg_R	InsAnt_R-ACC_L	InsAnt_R-InsAnt_L	InsAnt_R-Amyg_L	InsAnt_R-ACC_R	InsAnt_R-Amyg_R	Amyg_R-ACC_L	Amyg_R-InsAnt_L	Amyg_R-Amyg_L	Amyg_R-ACC_R	Amyg_R-InsAnt_R	AñosMed	AvgMedDay	FreqMS
MED	M01	23.0	0.16639	0.0040783	0.67537	0.0081566	0.074225	0.5146400000000001	0.0	0.26778	0.0041841	0.0083682	0.73358	0.34428000000000003	0.089118	0.106	0.17542000000000002	0.09379699999999999	0.25038000000000005	0.02118	0.031014	0.14977000000000001	0.007873999999999999	0.007873999999999999	0.5551200000000001	0.30709000000000003	0.6850400000000001	0.015253	0.006673	0.73785	0.14109000000000002	0.75024	22	20.0	4.0
MED	M02	53.0	0.30506	0.0065252999999999995	0.7226800000000001	0.0073409	0.08646000000000001	0.39331000000000005	0.0	0.17992000000000002	0.0	0.0041841	0.8123800000000001	0.30675	0.16323000000000001	0.0018762	0.12946000000000002	0.13767000000000001	0.26399	0.086989	0.090015	0.30182000000000003	0.0039369999999999995	0.0039369999999999995	0.43307	0.29921000000000003	0.70079	0.017159	0.015253	0.8674900000000001	0.28313000000000005	0.86845	21	115.0	5.0
MED	M03	25.0	0.029363999999999998	0.0	0.7357300000000001	0.0	0.018760000000000002	0.58996	0.0	0.26778	0.0	0.0041841	0.8273900000000001	0.62477	0.2439	0.039400000000000004	0.27205	0.096067	0.014372	0.006051399999999999	0.016641	0.10363000000000001	0.0039369999999999995	0.0	0.5866100000000001	0.23228000000000001	0.70472	0.037177999999999996	0.0	0.8293600000000001	0.30219	0.8265	5	90.0	2.0
MED	M04	52.0	0.30914	0.06770000000000001	0.7536700000000001	0.06770000000000001	0.16884000000000002	0.62343	0.0	0.48954000000000003	0.0	0.033472999999999996	0.7532800000000001	0.46529000000000004	0.18762	0.035647	0.33114000000000005	0.096067	0.21936000000000003	0.18003000000000002	0.20575000000000002	0.37973	0.007873999999999999	0.023622	0.61811	0.6141700000000001	0.69291	0.056243999999999995	0.0095329	0.78551	0.50048	0.7950400000000001	26	30.0	4.0
MED	M05	45.0	0.19086	0.0097879	0.7438800000000001	0.013866	0.16395	0.5230100000000001	0.0	0.43515000000000004	0.0	0.012551999999999999	0.8161400000000001	0.27017	0.26923	0.014071	0.13977	0.13540000000000002	0.18381	0.09531	0.11044000000000001	0.35401000000000005	0.0039369999999999995	0.0	0.61811	0.37795	0.7559100000000001	0.046710999999999996	0.0019065999999999998	0.7531	0.23546000000000003	0.78932	27	120.0	3.0
MED	M06	46.0	0.11664000000000001	0.0	0.9991800000000001	0.0	0.0	0.37657	0.0	0.06694599999999999	0.0	0.0	0.8818	0.19981000000000002	0.011257	0.0075046999999999996	0.034709	0.00075643	0.03177	0.004538599999999999	0.012858999999999999	0.037065	0.0	0.0	0.7244100000000001	0.23228000000000001	0.7677200000000001	0.0	0.0	0.9656800000000001	0.09628199999999999	0.9418500000000001	20	75.0	3.5
MED	M07	50.0	0.06770000000000001	0.0	0.5848300000000001	0.0	0.040783	0.51883	0.0	0.25523	0.0	0.0	0.6660400000000001	0.19606	0.084428	0.00093809	0.14071	0.01059	0.06429699999999999	0.006051399999999999	0.0015129	0.09228399999999999	0.0	0.0	0.51575	0.50394	0.6220500000000001	0.045758	0.00095329	0.56911	0.19924000000000003	0.60343	24	90.0	4.0
MED	M08	47.0	0.20718000000000003	0.26264000000000004	0.8523700000000001	0.17047	0.26264000000000004	0.4728	0.0	0.20502	0.0	0.0	0.8208300000000001	0.32833	0.045966	0.15103000000000003	0.20919000000000001	0.036309	0.043872999999999995	0.47655000000000003	0.4062	0.47428000000000003	0.0	0.0	0.74409	0.49213000000000007	0.72047	0.0	0.0	0.9409000000000001	0.55005	0.94757	21	120.0	4.0
MED	M09	42.0	0.092985	0.0	0.70228	0.0	0.0032626	0.25523	0.0	0.12971000000000002	0.0	0.0083682	0.8123800000000001	0.22702000000000003	0.019700000000000002	0.034709	0.14165	0.0030256999999999997	0.017398	0.004538599999999999	0.0030256999999999997	0.037821	0.0	0.0	0.24016	0.16142	0.25984	0.011439	0.00095329	0.73785	0.017159	0.73689	9	80.0	3.0
MED	M10	61.0	0.29608	0.002447	0.6166400000000001	0.0040783	0.088091	0.47699	0.0	0.33054	0.0	0.0041841	0.79081	0.24296	0.11632	0.0093809	0.080675	0.10666	0.35098	0.009077199999999999	0.024206	0.16717	0.0	0.0039369999999999995	0.44882000000000005	0.12992	0.6378	0.0038131999999999997	0.0	0.73975	0.055291	0.7407100000000001	31	105.0	4.0
MED	M11	52.0	0.27162000000000003	0.038335999999999995	0.6199	0.025285	0.13051000000000001	0.5272	0.0	0.38912	0.0	0.0	0.7795500000000001	0.6041300000000001	0.25704000000000005	0.0075046999999999996	0.12008	0.14221	0.25794	0.15885000000000002	0.15053000000000002	0.33056	0.0	0.0039369999999999995	0.5826800000000001	0.38583	0.60236	0.031459	0.0085796	0.7607200000000001	0.34509	0.74833	23	60.0	4.0
MED	M12	27.0	0.09543199999999999	0.0032626	0.68108	0.0073409	0.046493	0.6527200000000001	0.0	0.19247	0.0	0.0	0.7364	0.25704000000000005	0.12477	0.20544	0.24015000000000003	0.080938	0.08925899999999999	0.034039	0.080182	0.23979000000000003	0.0	0.0	0.47244	0.29921000000000003	0.53937	0.0028599	0.0	0.7797900000000001	0.23642000000000002	0.78551	8	30.0	2.0
MED	M13	46.0	0.042414	0.0008156600000000001	0.67618	0.0	0.013051	0.53556	0.0	0.050209	0.0	0.0	0.6660400000000001	0.10882000000000001	0.014071	0.015009	0.11351000000000001	0.0015129	0.009077199999999999	0.00075643	0.0	0.051437	0.0	0.0	0.48031	0.074803	0.7677200000000001	0.00095329	0.0	0.74833	0.047664	0.7979	22	180.0	4.0
MED	M14	51.0	0.062806	0.0008156600000000001	0.7381700000000001	0.0008156600000000001	0.0065252999999999995	0.35983000000000004	0.0	0.016736	0.0	0.0083682	0.68386	0.26079	0.0046904	0.0056285	0.11632	0.0075642999999999995	0.027988	0.006051399999999999	0.01059	0.022692999999999998	0.0	0.0	0.26772	0.066929	0.38583	0.0028599	0.00095329	0.78932	0.046710999999999996	0.7836000000000001	20	60.0	4.0
MED	M15	53.0	0.10930000000000001	0.07667199999999999	0.72431	0.048940000000000004	0.32871	0.54393	0.0	0.31799000000000005	0.0	0.0	0.8001900000000001	0.32645	0.18199	0.011257	0.16229000000000002	0.038578	0.071104	0.17776	0.13011	0.40393	0.0	0.0039369999999999995	0.69291	0.67717	0.73228	0.0057196999999999994	0.0028599	0.8665400000000001	0.29171	0.86177	33	60.0	4.0
MED	M16	60.0	0.13948000000000002	0.0016313	0.5358900000000001	0.0008156600000000001	0.011419	0.51883	0.0	0.28452000000000005	0.0	0.0	0.69606	0.46717000000000003	0.070356	0.019700000000000002	0.091932	0.01059	0.09228399999999999	0.0037821	0.0022692999999999997	0.052194	0.0	0.0	0.42126	0.38583	0.48425	0.13251000000000002	0.0028599	0.73785	0.19638000000000003	0.7187800000000001	27	82.0	4.0
MED	M17	54.0	0.17292000000000002	0.0	0.8792800000000001	0.0008156600000000001	0.010603999999999999	0.49791	0.0	0.12971000000000002	0.0	0.0	0.7692300000000001	0.303	0.060975999999999995	0.045966	0.19418000000000002	0.0	0.024961999999999998	0.0022692999999999997	0.0015129	0.024961999999999998	0.0	0.0	0.27165	0.81496	0.61024	0.0028599	0.0019065999999999998	0.94757	0.15062	0.8760700000000001	30	40.0	3.5
MED	M18	63.0	0.35481	0.016312999999999998	0.71533	0.0081566	0.075041	0.51046	0.0	0.40167	0.0	0.0041841	0.68949	0.32552000000000003	0.24672000000000002	0.00093809	0.15666000000000002	0.15734	0.23525000000000001	0.11422000000000002	0.071861	0.22693000000000002	0.007873999999999999	0.019684999999999998	0.6968500000000001	0.6220500000000001	0.6732300000000001	0.056243999999999995	0.010485999999999999	0.6920900000000001	0.45472	0.69113	20	60.0	4.0
MED	M19	51.0	0.09543199999999999	0.0	0.58157	0.0	0.0	0.17573000000000003	0.0	0.062762	0.0	0.0	0.64071	0.10413000000000001	0.018761999999999997	0.017824	0.13321000000000002	0.0	0.024206	0.00075643	0.0015129	0.0015129	0.0	0.0	0.34252000000000005	0.11811	0.40157000000000004	0.068637	0.0	0.65014	0.024786	0.6682600000000001	24	40.0	5.0
MED	M20	44.0	0.071778	0.0057096	0.61909	0.0032626	0.055465	0.32218	0.0	0.025105	0.0	0.0083682	0.7260800000000001	0.42308	0.09380899999999999	0.014071	0.12101	0.014372	0.018154	0.028744	0.013616	0.15658000000000002	0.0	0.0	0.46457000000000004	0.46457000000000004	0.61811	0.0028599	0.0	0.73689	0.2021	0.7388	22	60.0	4.0
CON	C01	25.0	0.28505	0.016713	0.9749300000000001	0.016713	0.051067999999999995	0.36493000000000003	0.0	0.52607	0.0	0.0	0.8237300000000001	0.20419	0.17801	0.011344	0.058463999999999995	0.020597	0.19460000000000002	0.11009000000000001	0.10653000000000001	0.23438000000000003	0.0	0.0	0.7849100000000001	0.5509400000000001	0.8301900000000001	0.0017952999999999999	0.0	0.8482900000000001	0.29982000000000003	0.8447	0	0	0
CON	C02	45.0	0.13556	0.0055709999999999996	0.8830100000000001	0.007428	0.14020000000000002	0.4218	0.0	0.11848000000000002	0.0	0.0047393	0.5855100000000001	0.25567	0.082024	0.009598599999999999	0.095986	0.07528399999999999	0.09375000000000001	0.019176	0.026989	0.19673000000000002	0.0	0.0	0.24906000000000003	0.09811299999999999	0.35849000000000003	0.012567	0.0017952999999999999	0.55925	0.18492000000000003	0.61939	0	0	0
CON	C03	44.0	0.20613	0.0092851	0.7130900000000001	0.007428	0.028783999999999997	0.6066400000000001	0.0	0.16588000000000003	0.0	0.0	0.6719	0.4171	0.029668	0.016579	0.13613	0.0049716	0.046165	0.125	0.12145000000000002	0.2081	0.0	0.0	0.52075	0.20755	0.52453	0.009874299999999999	0.0	0.70377	0.3088	0.7127500000000001	0	0	0
CON	C04	42.0	0.23955	0.025070000000000002	0.86072	0.016713	0.12349000000000002	0.58294	0.0	0.36019	0.0	0.0	0.7233900000000001	0.17016	0.054100999999999996	0.008726	0.068063	0.0099432	0.040483	0.13778	0.09943199999999999	0.34375000000000006	0.0	0.0	0.47925000000000006	0.48679000000000006	0.6226400000000001	0.00089767	0.0017952999999999999	0.8186700000000001	0.25404000000000004	0.81598	0	0	0
CON	C05	28.0	0.08913599999999999	0.001857	0.62953	0.0	0.051996	0.58294	0.0	0.033174999999999996	0.0	0.0	0.5977300000000001	0.38133000000000006	0.015707	0.0034904	0.095986	0.0014204999999999999	0.026989	0.0071023	0.0035510999999999997	0.058239	0.0	0.0	0.58113	0.1283	0.6377400000000001	0.0035906999999999996	0.0	0.6795300000000001	0.18761000000000003	0.6903100000000001	0	0	0
CON	C06	19.0	0.1792	0.17827	1.0	0.19684000000000001	0.36397	0.5071100000000001	0.0094787	0.46919000000000005	0.023697	0.056872	0.7801	0.27051000000000003	0.035776999999999996	0.066318	0.12565	0.0035510999999999997	0.089489	0.29261000000000004	0.33239	0.51207	0.0	0.0	0.6717000000000001	0.60755	0.9660400000000001	0.0071813	0.00089767	0.8393200000000001	0.23609000000000002	0.8617600000000001	0	0	0
CON	C07	47.0	0.32219000000000003	0.00092851	0.9600700000000001	0.001857	0.036212	0.5924200000000001	0.0	0.3981	0.0	0.0094787	0.91449	0.35428000000000004	0.089005	0.015707	0.2164	0.034801	0.097301	0.015625	0.022727	0.125	0.0	0.0	0.6566000000000001	0.7320800000000001	0.8	0.009874299999999999	0.002693	0.9623	0.193	0.9515300000000001	0	0	0
CON	C08	53.0	0.09935000000000001	0.0064995	0.6286	0.001857	0.016713	0.47393	0.0	0.061611	0.0	0.0	0.60297	0.18674000000000002	0.026178	0.018324999999999998	0.032285999999999995	0.019885999999999997	0.09446	0.025568	0.0078125	0.09304000000000001	0.0	0.0	0.39245	0.27547000000000005	0.49057000000000006	0.0017952999999999999	0.00089767	0.78366	0.13914	0.75763	0	0	0
CON	C09	62.0	0.16435000000000002	0.037140000000000006	0.79851	0.048282	0.14485	0.8104300000000001	0.0047393	0.40758000000000005	0.014218	0.018956999999999998	0.62914	0.4171	0.27661	0.098604	0.19634000000000001	0.19247	0.09090899999999999	0.17045000000000002	0.18324000000000001	0.26207	0.0	0.0	0.5283	0.33208000000000004	0.50943	0.014362999999999999	0.0044883	0.66966	0.25673	0.6858200000000001	0	0	0
CON	C10	49.0	0.33055	0.024141	0.6286	0.041783	0.30084000000000005	0.45024000000000003	0.0047393	0.39336000000000004	0.0094787	0.018956999999999998	0.68325	0.36736	0.18499000000000002	0.017452	0.11955	0.058239	0.23011	0.08735799999999999	0.13423000000000002	0.4169	0.0	0.0	0.47547000000000006	0.0075472	0.47925000000000006	0.002693	0.005386	0.7082600000000001	0.18761000000000003	0.69749	0	0	0
CON	C11	61.0	0.31105000000000005	0.0	0.6982400000000001	0.001857	0.033426	0.5876800000000001	0.0	0.20853000000000002	0.0	0.014218	0.65881	0.44677000000000006	0.2164	0.0078534	0.18150000000000002	0.11861000000000001	0.22727000000000003	0.0028409	0.019176	0.14915	0.0	0.0	0.51321	0.37358	0.6226400000000001	0.0044883	0.00089767	0.7199300000000001	0.29354	0.75943	0	0	0
CON	C12	46.0	0.31105000000000005	0.057567	0.6286	0.077066	0.36955000000000005	0.67773	0.0047393	0.43128000000000005	0.0047393	0.0094787	0.72862	0.23909000000000002	0.25742000000000004	0.009598599999999999	0.057592	0.21591000000000002	0.26278	0.15057	0.16619	0.39773000000000003	0.0	0.0	0.5396200000000001	0.46038	0.55472	0.025134999999999998	0.0062837	0.6849200000000001	0.31239	0.7118500000000001	0	0	0
CON	C13	58.0	0.09006499999999999	0.001857	0.7604500000000001	0.0083565	0.06870899999999999	0.6587700000000001	0.0	0.042654	0.0	0.0	0.6849900000000001	0.29843000000000003	0.13613	0.004363	0.065445	0.012784	0.021307	0.015625	0.10795	0.30469	0.0	0.0	0.52453	0.10566	0.53585	0.0	0.0	0.7657100000000001	0.27828	0.75224	0	0	0
CON	C14	54.0	0.20056000000000002	0.00092851	0.65181	0.0027854999999999998	0.058496	0.6587700000000001	0.0	0.35071	0.0	0.0	0.6998300000000001	0.26614000000000004	0.057592	0.022688	0.059336999999999994	0.018466	0.2223	0.026989	0.026989	0.17045000000000002	0.0	0.0	0.61887	0.14717000000000002	0.8037700000000001	0.0017952999999999999	0.00089767	0.8222600000000001	0.14722000000000002	0.8482900000000001	0	0	0
CON	C15	56.0	0.13556	0.00092851	0.8291600000000001	0.0	0.023212999999999998	0.45024000000000003	0.0	0.014218	0.0	0.0	0.7984300000000001	0.39354000000000006	0.014834	0.0017452	0.030541	0.0049716	0.0035510999999999997	0.0021306999999999997	0.0056818	0.10653000000000001	0.0	0.0	0.18113	0.033962	0.47925000000000006	0.0017952999999999999	0.0	0.7675000000000001	0.1526	0.80969	0	0	0
CON	C16	53.0	0.24048000000000003	0.036212	0.68988	0.012999	0.31941	0.38863000000000003	0.0	0.32701	0.0	0.014218	0.6274000000000001	0.28447	0.20070000000000002	0.010471	0.15183000000000002	0.11577000000000001	0.13139	0.08380699999999999	0.032670000000000005	0.28977	0.0	0.0037736	0.37358	0.018868	0.37358	0.0044883	0.0	0.5906600000000001	0.10054	0.6256700000000001	0	0	0
CON	C17	43.0	0.064995	0.00092851	0.69916	0.0	0.0055709999999999996	0.48815000000000003	0.0	0.080569	0.0	0.0	0.66056	0.19023	0.065445	0.0069808	0.099476	0.011363999999999999	0.010653	0.004261399999999999	0.0049716	0.039062	0.0	0.0	0.51698	0.21509000000000003	0.5434	0.022442	0.0	0.63824	0.20197	0.6615800000000001	0	0	0
CON	C18	42.0	0.084494	0.0092851	0.68245	0.013928	0.042711	0.6113700000000001	0.0	0.10427000000000002	0.0	0.0	0.69808	0.18848	0.025304999999999998	0.034031	0.054100999999999996	0.044744	0.041902999999999996	0.053266999999999995	0.053266999999999995	0.14986000000000002	0.0	0.0	0.47925000000000006	0.24906000000000003	0.50566	0.0017952999999999999	0.0	0.72352	0.1544	0.72531	0	0	0
CON	C19	31.0	0.11978000000000001	0.0027854999999999998	0.78737	0.0083565	0.076137	0.6824600000000001	0.0	0.09952599999999999	0.0	0.0	0.72862	0.25218	0.035776999999999996	0.0034904	0.098604	0.015625	0.055397999999999996	0.0078125	0.017755999999999997	0.12145000000000002	0.0	0.0	0.7207500000000001	0.18113	0.8717	0.043088	0.0	0.67325	0.14991000000000002	0.7145400000000001	0	0	0
CON	C20	53.0	0.071495	0.001857	0.6963800000000001	0.0046425	0.048282	0.6255900000000001	0.0	0.20379000000000003	0.0	0.0094787	0.6919700000000001	0.38831000000000004	0.098604	0.013089	0.082024	0.006392	0.078835	0.043324	0.03196	0.14915	0.0	0.0	0.47925000000000006	0.5396200000000001	0.72453	0.00089767	0.011670000000000002	0.7477600000000001	0.38061	0.75673	0	0	0
